# Supplementary material for: Effect of Long-Term Low-Dose Arsenic Exposure on DNA Methylation and Gene Expression in Human Liver Cells
Source: Int J Mol Sci. 2023 Oct 16;24(20):15238. doi: 10.3390/ijms242015238 (PMC10607230; doi:10.3390/ijms242015238)
Supplement: Supplementary file 1 [file ijms-24-15238-s001.zip]

Archive with 1 entries (1 files):
- ijms-2576377-supplementary.pdf
